# Supplementary material for: Knowledge, Attitudes and Practices of Veterinarians Towards Antimicrobial Resistance and Stewardship in Nigeria
Source: Antibiotics (Basel). 2020 Jul 28;9(8):453. doi: 10.3390/antibiotics9080453 (PMC7460309; doi:10.3390/antibiotics9080453)
Supplement: Supplementary file 1 [file antibiotics-09-00453-s001.zip]

Archive with 2 entries (2 files):
- Supp Material S1 - Questionnaire.pdf
- Supp Materials Tables S1-S9.pdf
